# Supplementary material for: Geometric morphometric methods for identification of oyster species based on morphology
Source: Biodivers Data J. 2024 Feb 26;12:e115019. doi: 10.3897/BDJ.12.e115019 (PMC10913018; doi:10.3897/BDJ.12.e115019)
Supplement: Supplementary material 1 — Morph data of two oysters [file bdj-12-e115019-s001.xlsx]

## Sheet: Sheet1
Population：Laohutan (wild)								Population：Erjiegou (wild)
number	Shell Length (SL)/mm	Shell Width (SW)/mm	Shell Height (SH)/mm	Wet Weight (WW)/g	Shell Weight (SW)/g	Soft Tissue Weight (ST)/g		number	Shell Length (mm)	Shell Width (mm)	Shell Height (mm)	Wet Weight (WW)/g	Shell Weight (SW)/g	Soft Tissue Weight (ST)/g
1	118.62	32.19	16.79	133.15	72.1	61.05		1	155.15	114.53	39.57	318.75	230.01	88.74
2	107.71	23.19	17.44	94.61	51.2308	43.3792		2	167.47	76.49	33.39	183.04	131.56	51.48
3	91.18	37.68	31.41	109.95	49.87	60.08		3	138.68	109.66	34.79	247.17	192.41	54.76
4	133.46	43.71	26.71	97.13	49.26	47.87		4	137.54	99.26	36.87	253.84	186.17	67.67
5	75.53	49.41	32.04	153.24	87.61	65.63		5	169.94	70.36	36.52	186.99	145.94	41.05
6	73.51	44.76	28.76	59.59	32.2677	27.3223		6	158.78	63.1	27.51	191.76	110.86	80.9
7	112.62	52.53	37.78	107.67	62.75	44.92		7	168.31	55.65	34.09	182.79	104.1	78.69
8	105.27	45.97	26.85	88.97	48.1768	40.7932		8	205.64	72.93	32	274.48	184.02	90.46
9	62.43	34.38	19.22	22.32	12.0862	10.2338		9	141.32	79.44	27.32	158.95	80.73	78.22
10	83.09	32.37	21.12	34.11	19.89	14.22		10	87.44	47.34	14.68	25.09	18.1	6.99
11	58.89	41.53	28.56	25.25	46.47	21.22		11	97.18	44.4	11.12	19.8	14.23	5.57
12	88.2	46.78	23.16	43.63	24.31	19.32		12	81.08	36.7	12.3	16.03	12.48	3.55
13	65.16	38.34	21.35	21.49	11.6367	9.85328		13	78.49	66.11	19.12	33.49	24.56	8.93
14	80.09	43.53	22.61	41.88	19.52	22.36		14	117.53	45.85	17.22	42.03	29.58	12.45
15	56.19	28.82	21.33	17.24	7.06	10.18		15	170.92	79.92	27.29	161.71	122.3	39.41
16	69.69	40.4	24.86	38.19	20.6797	17.5103		16	108.61	55.68	23.58	84.92	23.2	61.72
17	94.19	68.55	41.5	155.39	95.55	59.84		17	100.2	65.44	27.02	104.03	68.43	35.6
18	123.47	43.84	28.49	79.29	42.9351	36.3549		18	108.09	64.79	17.58	40.97	13.96	27.01
19	111.34	55.28	55.29	85.67	46.3898	39.2802		19	112.26	71.9	31.69	113.59	74.44	39.15
20	73.41	36.31	21.24	22.47	12.1674	10.3026		20	148.81	73.64	24.59	138.73	90.78	47.95
21	102.38	56.77	48.49	28.88	15.6384	13.2416		21	159.21	69.83	30.69	235.12	34.16	200.96
22	114.78	43.34	44.44	81.31	44.0289	37.2811		22	137.23	57.68	19.89	155.39	116.66	38.73
23	67.21	26.94	23.43	24.69	13.3695	11.3205		23	175.93	86.54	35.41	344.09	248.87	95.22
24	157.13	66.92	29.24	162.84	88.177	74.663		24	155.45	69.06	32.68	284.39	155.8	128.59
25	159.78	55.07	37.55	160.84	87.094	73.746		25	131.75	83.09	38.33	187.05	156.8	30.25
26	82.53	54.26	32.92	87.09	47.1588	39.9312		26	137.28	79.59	39.36	203.66	157.8	45.86
								27	151.33	74.73	33.91	189.61	158.8	30.81
								28	179.99	70.45	29.27	201.45	159.8	41.65
								29	115.18	59.5	30.72	144.64	101.13	43.51
								30	167.97	69.5	29.66	191.65	115.93	75.72
								31	78.75	26.28	15.26	17.67	13.3	4.37
																								长变成高				宽变成长			高变成宽

## Sheet: Sheet2
Independent-samples T test (original shell length)
		Levene test for equal variances		t-test for Equality of means
		F	P	t	df	sig. (two-tailed t-test)	Mean range	Standard error difference	95% Confidence interval of difference
									lower limit	upper limit
Shell length	Assume equal variance	0.844977	0.361991	-5.04071	55	5.35644e-06	-41.9697	8.32616	-58.6557	-25.2837
	Does not assume equal variances			-5.11384	54.9853	4.12523e-06	-41.9697	8.20708	-58.4172	-25.5223
Independent-samples T test (original shell width)
		Levene test for equal variances		t-test for Equality of means
		F	P	t	df	sig. (two-tailed t-test)	Mean range	Standard error difference	95% Confidence interval of difference
									lower limit	upper limit
Shell width	Assume equal variance	2.77946	0.101166	-5.9087	55	2.25841e-07	-25.0577	4.24081	-33.5564	-16.5589
	Does not assume equal variances			-6.16183	50.2113	1.2077e-07	-25.0577	4.06659	-33.2248	-16.8905
Independent-samples T test (original shell height)
		Levene test for equal variances		t-test for Equality of means
		F	P	t	df	sig. (two-tailed t-test)	Mean range	Standard error difference	95% Confidence interval of difference
									lower limit	upper limit
Shell height	Assume equal variance	0.23822	0.627435	0.616828	55	0.539894	1.47742	2.39519	-3.32265	6.27749
	Does not assume equal variances			0.607888	49.3043	0.546052	1.47742	2.43041	-3.40592	6.36075
