# Supplementary material for: Geometric morphometric methods for identification of oyster species based on morphology
Source: Biodivers Data J. 2024 Feb 26;12:e115019. doi: 10.3897/BDJ.12.e115019 (PMC10913018; doi:10.3897/BDJ.12.e115019)
Supplement: Supplementary material 2 — The entire sequence of two groups of oysters [file bdj-12-e115019-s002.zip › oo_912314/Sequence/1.Crassostrea ariakensis.fasta]

＞1 Crassostrea ariakensis
GAAAGAAAATTTTTTGCATACCCTGCCCAGTGCGAAATATTACTGTAAACGGCCGCCCTAGCGTGAGGGTGCTAAGGTAGCGAAATTCCTTGCCTTTTGATTGTAGGCCTGCATGAATGGTTTAACGAGGGTTTAACTGTCTCTTGATTTAAAATTGAAATTGTACTGAAGGTGAAGATACCTTCATTAAAAAGTCAGACAAAAAGACCCCGTGCAACTTTGAAAATTAACTTTATTCAGAAGTGAAAGATTTTTAGGTGGGGCGCCTAGAAAGTAAATCTAACCTTTCTGAACATTTAGTTCTTTCCGGACTTGACCCGATTATATTCGATCATAGGAGAAGTTACGCCGGGGATAACAGGCTAATCCTTTAGTAGAGCTCGTATTGGCTAAAGGGATTGGCACCTCGATGTTGAATCAGGGATGATAGCTTCAAGGCGTAGAGGCTTTGAGAGTAGGTCTGTTCGACCTTTAATACCCTACATGATCTGAGTTCAGACCGGA
