# Supplementary material for: Geometric morphometric methods for identification of oyster species based on morphology
Source: Biodivers Data J. 2024 Feb 26;12:e115019. doi: 10.3897/BDJ.12.e115019 (PMC10913018; doi:10.3897/BDJ.12.e115019)
Supplement: Supplementary material 3 — GM data [file bdj-12-e115019-s003.xlsx]

## Sheet: 0101
Population：Erjiegou (wild)	X	Y	X	Y	X	Y	X	Y	X	Y	X	Y	X	Y	X	Y	X	Y	X	Y	X	Y	X	Y	X	Y	X	Y	X	Y	X	Y	X	Y	X	Y	X	Y	X	Y	X	Y	X	Y	X	Y	X	Y
1	2064.44	830.809	2058.14	805.633	2076	764	2067	746	2046	774	2067	773	1604	484	1600	464	1593	446	1626	424	1599	453	1588	412	1592	451	1590	413	1590	440	1584	429	1605	410	1602	431	1592	412	1588	416	1644	356	1590	454	1680	350	1606	402
2	2089.61	3486.88	2083.32	3436.53	2084	3028	2087	3146	2088	3768	2085	2741	1588	2772	1204	3172	1579	1546	1612	1436	1581	1986	1560	2844	1572	1795	1569	1829	1572	1811	1563	1974	1587	2351	1584	1643	1572	2716	1560	2772	1600	2588	1569	2269	1624	2742	1592	1396
3	1183.27	2473.55	1476	2379	1224	1940	1183	2042	1494	2514	1587	1973	1164	1952	588	2252	1345	1154	1492	1006	1419	1299	1144	1888	1336	1181	1239	1187	1278	1197	1083	1290	1296	1514	1144	1157	828	1688	984	2020	1248	1652	1155	1459	1084	1734	1464	1110
4	3134.42	2473.55	2712	2367	2932	1932	3139	2026	2600	2501	2553	1973	2092	1956	1664	2260	1797	1160	1896	1014	1941	1293	2124	1892	1872	1183	1989	1181	2058	1201	2049	1293	2208	1529	1902	1155	1808	1692	2248	2036	2168	1660	2004	1459	2000	1754	1804	1114
5	1044.81	2794.54	1548	1999	1228	2196	1179	2498	1504	3149	1596	2132	1168	2392	660	2652	1333	1304	1468	814	1419	1677	1044	2268	1324	1385	1221	1409	1268	1047	1200	1539	1311	1793	1128	1235	936	2148	904	2272	1140	1964	1137	1678	1092	2070	1458	1254
6	3209.95	2794.54	2840	1995	2944	2184	3155	2478	2764	3129	2535	2126	2044	2400	1736	2660	1923	1304	1832	814	1887	1680	2120	2280	1940	1389	1923	1409	2100	1055	2130	1542	2220	1808	1888	1233	1904	2152	2272	2292	2096	1972	1989	1681	1992	2090	1834	1256
7	2416.9	1453.92	2380	1187	2456	1116	2563	1062	2584	1369	2391	1079	1892	968	1448	1096	1745	668	1714	568	1833	708	1904	868	1766	673	1818	659	1842	576	1854	660	1965	680	1774	617	1696	848	1884	1024	2048	740	1887	772	1880	858	1760	626
8	2769.36	1907.09	2620	1539	2692	1524	2915	1550	2640	1905	2523	1457	2004	1448	1564	1688	1819	930	1764	698	1899	1008	2096	1312	1868	927	1917	923	1970	810	2019	969	2148	1049	1868	863	1716	1260	2096	1508	2220	1180	1977	1099	1924	1298	1796	874
9	3172.18	2567.96	2812	2115	2940	2024	3119	2182	2628	2746	2553	2021	2072	2096	1660	2396	1841	1210	1868	876	1893	1425	2124	2036	1908	1247	1974	1259	2088	1108	2058	1383	2214	1628	1902	1179	1868	1844	2260	2120	2136	1772	2010	1543	2008	1894	1822	1168
10	3209.95	2681.25	2768	2255	2936	2104	3103	2326	2732	2918	2544	2072	2080	2272	1704	2524	1887	1262	1900	948	1872	1554	2136	2164	1924	1321	1947	1343	2072	1154	2097	1473	2199	1718	1896	1205	1904	2008	2260	2208	2116	1880	2007	1615	1992	1998	1830	1212
11	2995.95	3260.3	2616	2787	2764	2536	2839	2778	2716	3582	2463	2417	1896	2544	1612	2928	1813	1418	1824	1156	1869	1842	2036	2560	1864	1589	1854	1598	1960	1426	1989	1740	2031	2051	1856	1395	1844	2364	2120	2620	2052	2304	1857	1861	1992	2374	1748	1314
12	2511.31	3474.29	2528	3315	2532	2916	2519	2998	2404	3774	2343	2654	1724	2660	1448	3140	1717	1526	1738	1318	1719	1905	1832	2768	1754	1729	1761	1772	1836	1690	1806	1893	1875	2300	1760	1553	1760	2580	1844	2824	1856	2536	1809	2128	1884	2630	1696	1384
13	1686.8	3291.77	1608	3275	1688	2836	1743	2994	1748	3650	1785	2621	1352	2852	956	3092	1451	1506	1494	1334	1458	1932	1364	2672	1444	1701	1383	1763	1368	1686	1359	1914	1422	2222	1402	1521	1296	2584	1188	2820	1296	2584	1341	2194	1332	2622	1530	1370
14	1378.39	3065.18	1620	2799	1480	2436	1407	2818	1632	3406	1644	2411	1192	2676	740	2916	1371	1410	1472	1162	1404	1815	1128	2536	1356	1545	1245	1604	1308	1434	1323	1719	1368	2000	1236	1415	1160	2324	1060	2572	1248	2240	1254	1954	1144	2386	1478	1330
15	1057.39	2674.95	1476	2259	1192	2112	1223	2358	1468	2946	1596	2078	1176	2252	640	2524	1317	1248	1482	944	1422	1557	1064	2128	1336	1317	1218	1334	1282	1150	1185	1443	1317	1715	1136	1211	944	2000	936	2188	1168	1848	1152	1609	1072	1954	1476	1216
16	1126.63	2586.84	1496	2119	1208	2032	1195	2190	1480	2738	1587	2030	1184	2104	584	2384	1341	1204	1464	872	1410	1437	1096	2000	1324	1247	1221	1250	1286	1102	1125	1386	1320	1616	1144	1187	932	1816	960	2108	1212	1760	1155	1531	1076	1842	1474	1166
17	1397.27	1900.79	1756	1587	1464	1468	1315	1514	1532	1780	1629	1487	1324	1420	752	1572	1373	858	1482	672	1494	1011	1360	1448	1412	903	1287	878	1350	810	1236	957	1425	1151	1314	913	856	1060	1164	1468	1256	1172	1158	985	1152	1106	1454	852
18	1661.62	1378.39	1896	1199	1712	1076	1711	1106	1736	1244	1782	1091	1392	964	980	960	1489	644	1516	536	1482	726	1404	872	1422	637	1362	599	1458	608	1344	642	1473	758	1382	655	1148	668	1308	944	1392	680	1290	667	1360	658	1482	606
Population：Laohutan (wild)	X	Y	X	Y	X	Y	X	Y	X	Y	X	Y	X	Y	X	Y	X	Y	X	Y	X	Y	X	Y	X	Y	X	Y	X	Y
1	1620	1247	1683	1243	1682	1221	1695	1212	1691	1117	1620	1140	1693	1215	1626	1213	1624	1218	1631	1214	1626	1191	1636	1189	1634	1177	1711	1141	1692	1176
2	1620	2987	1680	2956	1676	2784	1698	3123	1693	2247	1623	2853	1693	2832	1626	2095	1628	2298	1631	2032	1626	2425	1634	2087	1636	2227	1702	2824	1692	2168
3	1328	2275	1599	2191	1274	2028	1386	2295	1463	1633	1194	2139	1378	2154	1376	1667	1466	1872	1463	1656	1258	1893	1442	1577	1420	1661	1354	2032	1612	1678
4	1986	2274	2130	2194	1919	2022	2121	2292	2005	1633	1851	2139	1948	2151	1778	1671	1892	1868	1905	1658	1952	1893	1962	1579	1970	1657	2338	2038	2138	1684
5	1318	2506	1431	2572	1334	2517	1296	2703	1411	1943	1224	2472	1327	2292	1402	1887	1414	2150	1411	1782	1300	2147	1416	1959	1408	1767	1189	2701	1500	1874
6	1980	2508	2064	2575	1997	2520	2127	2700	2021	1941	1872	2466	2086	2289	1854	1885	1854	2150	1899	1786	1998	2153	1914	1961	1974	1767	2239	2770	2134	1874
7	1884	1502	1992	1489	1838	1506	1920	1626	1895	1277	1776	1512	1882	1527	1740	1361	1840	1420	1787	1353.33	1822	1385	1804	1269	1748	1347	2002	1411	1928	1288
8	1914	1920	2088	1813	1850	1776	2061	1932	2071	1407	1827	1836	1942	1854	1800	1497	1798	1668	1853.67	1496	1914	1633	1888	1415	1896	1459	2218	1669	2074	1440
9	1990	2355	2115	2323	1952	2214	2121	2424	1987	1737	1896	2238	1975	2211	1822	1731	1906	1974	1924.33	1708	1958	1983	1938	1703	1964	1691	2317	2299	2140	1750
10	1972	2423	2091	2461	1982	2373	2130	2559	2017	1835	1881	2358	2041	2241	1832	1815	1882	2074	1920.33	1761.33	1986	2075	1908	1837	1976	1727	2242	2521	2142	1816
11	1960	2753	1965	2731	1916	2658	2097	2943	1987	2103	1833	2622	2053	2562	1820	1995	1826	2254	1845.67	1884	1890	2283	1826	2033	1856	1901	2059	2833	2076	2050
12	1880	2985	1842	2854	1838	2778	1914	3078	1855	2201	1740	2754	1900	2748	1734	2051	1732	2310	1767	1993.33	1754	2349	1736	2053	1816	2113	1861	2845	1904	2152
13	1422	2931	1512	2884	1520	2766	1479	3075	1549	2197	1422	2832	1471	2745	1534	2035	1526	2312	1501.67	2052	1478	2345	1548	2061	1456	2139	1516	2884	1620	2078
14	1314	2753	1413	2746	1418	2643	1329	2937	1445	2093	1320	2688	1387	2523	1484	1945	1446	2268	1429.67	1934.67	1362	2277	1474	2027	1416	1939	1345	2767	1562	1972
15	1324	2431	1479	2452	1349	2346	1341	2568	1425	1837	1200	2364	1342	2250	1392	1815	1456	2070	1443	1753.33	1266	2085	1424	1831	1422	1735	1300	2509	1532	1802
16	1328	2357	1515	2311	1313	2187	1368	2436	1437	1731	1200	2256	1366	2211	1376	1743	1454	1974	1447	1706.67	1250	1981	1448	1703	1420	1693	1267	2248	1584	1750
17	1278	1846	1680	1867	1313	1728	1440	1923	1495	1435	1224	1803	1402	1836	1418	1497	1436	1632	1507	1510.67	1352	1637	1468	1425	1408	1493	1408	1657	1664	1542
18	1388	1470	1590	1546	1397	1404	1497	1584	1559	1259	1314	1428	1450	1497	1466	1321	1438	1376	1539	1345.33	1466	1423	1498	1275	1456	1289	1501	1351	1646	1360
